# Supplementary material for: An Individualized Multi-Modal Approach for Detection of Medication “Off” Episodes in Parkinson’s Disease via Wearable Sensors
Source: J Pers Med. 2023 Jan 31;13(2):265. doi: 10.3390/jpm13020265 (PMC9962500; doi:10.3390/jpm13020265)
Supplement: Supplementary file 1 [file jpm-13-00265-s001.zip]

Archive with 1 entries (1 files):
- jpm-2132922-supplementary.pdf
